# Supplementary material for: Survival of Breast Cancer by Stage, Grade and Molecular Groups in Mallorca, Spain
Source: J Clin Med. 2022 Sep 27;11(19):5708. doi: 10.3390/jcm11195708 (PMC9571737; doi:10.3390/jcm11195708)
Supplement: Supplementary file 1 [file jcm-11-05708-s001.zip]

Archive with 1 entries (1 files):
- jcm-1783737-supplementary.pdf
